# Supplementary material for: Mechanisms of cellular crosstalk in the gastric tumor microenvironment are mediated by YAP1 and STAT3
Source: Life Sci Alliance. 2023 Nov 13;7(2):e202302411. doi: 10.26508/lsa.202302411 (PMC10643184; doi:10.26508/lsa.202302411)
Supplement: Supplementary file 1 [file LSA-2023-02411_TableS1.xlsx]

## Sheet: Sheet1
	Gene 1	Gene 2	R2 value	p value
	YAP1	TEAD1	0.483	2.2e-16
	YAP1	IL6ST	0.23	5.79e-06
	YAP1	STAT3	0.194	0.00014
	YAP1	IL11RA	0.142	0.0055
