# Supplementary material for: Mechanisms of cellular crosstalk in the gastric tumor microenvironment are mediated by YAP1 and STAT3
Source: Life Sci Alliance. 2023 Nov 13;7(2):e202302411. doi: 10.26508/lsa.202302411 (PMC10643184; doi:10.26508/lsa.202302411)
Supplement: Supplementary file 2 [file LSA-2023-02411_TableS2.xlsx]

## Sheet: Yap1KD.vs.WT
GeneID
