# Supplementary material for: Mechanisms of cellular crosstalk in the gastric tumor microenvironment are mediated by YAP1 and STAT3
Source: Life Sci Alliance. 2023 Nov 13;7(2):e202302411. doi: 10.26508/lsa.202302411 (PMC10643184; doi:10.26508/lsa.202302411)
Supplement: Supplementary file 3 [file LSA-2023-02411_TableS3.xlsx]

## Sheet: Sheet1
REAGENT or RESOURCE	SOURCE	IDENTIFIER
Antibodies
Rabbit monoclonal anti Phospho-Stat3 (Tyr705) (D3A7) XP	Cell Signaling Technology	#9154
		RRID:AB_2491009
Rabbit monoclonal anti YAP1 (D8H1X) XP	Cell Signaling Technology	#14074
		RRID:AB_2650491
Mouse monoclonal anti GAPDH	Sigma-Aldrich	#G8795
		RRID:AB_1078991
Rabbit monoclonal anti Phospho-YAP (Ser127)	Cell Signaling Technology	#4911
		RRID:AB_2218913
Rabbit monoclonal anti YAP/TAZ (E9M8G)	Cell Signaling Technology	#93622
		RRID:AB_2904489
Rabbit monoclonal anti LATS1 (C66B5)	Cell Signaling Technology	#3477
		RRID:AB_2133513
Rabbit monoclonal anti STAT3 (79D7)	Cell Signaling Technology	#4904
		RRID:AB_331269
Rabbit monoclonal p44/42 MAPK (Erk1/2)	Cell Signaling Technology	#9102
		RRID:AB_330744
Rabbit monoclonal Phospho-p44/42 MAPK (Erk1/2) (Thr202/Tyr204)	Cell Signaling Technology	#9101
		RRID:AB_331646
Mouse monoclonal anti CD8a	Thermofisher	#14-0808
		RRID:AB_2572860
Rabbit monoclonal anti CD3 antibody [SP7]	Abcam	#ab16669
		RRID:AB_443425
Rabbit monoclonal anti F4/80 (D2S9R) XP	Cell Signaling Technology	#70076
		RRID:AB_2799771
Mouse monoclonal anti CD4	eBioscience	#14-976682
		RRID:AB_2573008
IRDye® 800CW Goat anti-Mouse IgG Secondary Antibody	Li-Cor	#926-32210
		RRID:AB_621842
IRDye® 800CW Goat anti-Rabbit IgG Secondary Antibody	Li-Cor	#926-32211
		RRID:AB_621843
IRDye® 680RD Goat anti-Mouse IgG Secondary Antibody	Li-Cor	#926-68070
		RRID:AB_10956588
IRDye® 680RD Goat anti-Rabbit IgG Secondary Antibody	Li-Cor	#926-68071
		RRID:AB_10956166
Goat Anti-Rabbit IgG Antibody (H+L), Biotinylated	Vector Laboratories	BA-1000
		RRID:AB_2313606
Rabbit Anti-Rat IgG Antibody, mouse adsorbed (H+L), Biotinylated	Vector Laboratories	BA-4001
		RRID:AB_10015300
Goat Anti-Mouse IgG Antibody (H+L), Biotinylated	Vector Laboratories	BA-9200
		RRID:AB_2336171
Fc block	eBioscience	#14-9161-73
		RRID:AB_468582
APC/Cyanine7 rat anti-mouse CD45 (30-F11)	BioLegend	#103116
		RRID:AB_312981
PE-Cyanine7 mouse anti-mouse NK1.1 (PK136)	eBioscience	#25-5941-81
		RRID:AB_469664
PerCP-Cyanine5.5 rat anti-mouse TCR β chain (H57-597)	eBioscience	#45-5961-82
		RRID:AB_925763
PECy7 rat anti-mouse CD8a (53-6.7)	BioLegend	#100722
		RRID:AB_312761
PECy7 rat anti-mouse F4/80 (BM8)	Thermo Fisher Scientific	# 25-4801-82
		RRID:AB_469653
FITC rat anti-mouse CD11b (M1/70)	BD Biosciences	#557396
		RRID:AB_396679
PerCP-Cyanine5.5 rat anti-mouse Ly6G (1A8)	BD Biosciences	#560602
		RRID:AB_1727563
eFluor 450 rat anti-mouse Ly6C (HK1.4)	eBioscience	#48-5932-82
		RRID:AB_10805519
Pacific Blue rat anti-mouse CD4 (GK1.5)	BioLegend	#100428
		RRID:AB_493647
PE rat anti-mouse FOXP3 (FJK-16s)	Thermo Fisher Scientific	#12-5773-82
		RRID:AB_465936
PE mouse anti-mouse granzyme B (GB11)	Thermo Fisher Scientific	#GRB04
		RRID:AB_2536538
FITC hamster anti-mouse CD279 (PD-1) (J43)	Thermo Fisher Scientific	#11-9985-85
		RRID:AB_465473
APC rat anti-mouse Perforin (eBioOMAK-D)	eBioscience	#17-9392-80
		RRID:AB_469514
Chemicals, peptides, and recombinant proteins
Intercept® (TBS) Blocking Buffer	Li-cor	#927-60001
Hydrogen peroxide solution	Sigma	#H1009
Tamoxifen	Sigma	#T5648
Ethanol	Sigma	# E7023
DuoSet ELISA Ancillary Reagent Kit 2	R&D Systems	#DY008
Lipofectamine RNAiMAX	Thermo Fisher	#13778075
Critical commercial assays
Pierce BCA Protein Assay Kit	Thermoscientific	#23225
Liquid DAB+ Substrate Chromogen System	Dako	#K3468
VECTASTAIN® ABC-HRP Kit, Peroxidase (Standard)	Vector Laboratories	#PK4000
Mouse IL6 Duoset ELISA	R&D Systems	#DY406
Mouse IL11 Duoset ELISA	R&D Systems	#DY418
Deposited data
Gene Expression Omnibus (GEO) database repository		GSE197002
Experimental models: Organisms/strains
Wild-type (C57BL/6 Ly5.2) mice	Australian Resources Centre, WA, Australia	https://www.arc.wa.gov.au
Tff1Cre;gp130(Y757F) C57BL/6 Ly5.2 mice	Prof Ernst, ONJCRI	N/A, this paper
Yap1tm1a(KOMP)Mbp	Prof Kile, Monash University	MGI:4455424; http://www.informatics.jax.org/allele/MGI:4455424
gp130FF;Tff1Cre;Yap1flox	Dr Chand, Prof Ernst ONJCRI	N/A, this paper
Mouse YAP1 CRISPR guide RNA	IDT	Mm.Cas9.YAP1.1.AA
Taqman gene probes for mouse YAP1	Thermo Fisher	Mm01143263_m1
